# Supplementary material for: Comment on Tekin et al. Novel Conservative Therapies in Migraine Management: The Impact of Fascia Exercises in a Randomized Controlled Trial. J. Clin. Med. 2025, 14, 539
Source: J Clin Med. 2026 Jun 16;15(12):4657. doi: 10.3390/jcm15124657 (PMC13301721; doi:10.3390/jcm15124657)
Supplement: Supplementary file 1 [file jcm-15-04657-s001.zip]

Archive with 1 entries (1 files):
- jcm-4318025-supplementary.pdf
